# Supplementary material for: Rare diseases in China: analysis of 2014–2015 hospitalization summary reports for 281 rare diseases from 96 tertiary hospitals
Source: Orphanet J Rare Dis. 2019 Jul 1;14:160. doi: 10.1186/s13023-019-1137-y (PMC6604331; doi:10.1186/s13023-019-1137-y)
Supplement: Supplementary file 1 — The four lists of TRDL 2017. (XLSX 42 kb) [file 13023_2019_1137_MOESM1_ESM.xlsx]

## Sheet: 151
National Health Commission of the People’s Republic of China
NO.	Disease name
1	Pelizaeus-Merzbacher disease
2	Spinal and bulbar muscular atrophy (Kennedy disease)
3	Spinal muscular atrophy
4	Hereditary dystonia
5	Tuberous sclerosis complex
6	Charcot-maric-tooth disease
7	Mitochondrial encephalopathy, lactic acidosis, and stroke-like episodes (MELAS)
8	Mitochondrial myopathy
9	Amyotrophic lateral sclerosis
10	Systemic sclerosis
11	Multiple sclerosis
12	Parkinson disease (young-onset, early-onset)
13	Severe myoclonic cpilcpsy in infaricy (Dravet syndrome)
14	Spinocerebellar ataxia
15	Huntington disease
16	Neuromyelitis optica
17	Myasthenia gravis
18	Moyamoya disease
19	Hypokalemic Periodic paralysis
20	Hereditary multi-infarct dementia (Cerebral autosomal dominant arteriopathy with subcortical infarcts and leukoencephalopathy, CADASIL)
21	Hereditary spastic paraplegia
22	Achondroplasia
23	Pseudoachondroplasia
24	Pachydermoperiostosis
25	Osteogenesis imperfecta (Brittle bone disease)
26	Multiple epiphyseal dysplasia
27	Hypophosphatemic rickets
28	Nager acrofacial dysostosis (Preaxial acrodysostosis)
29	Nail-patella syndrome (Turner-Kieser syndrome)
30	Hypochondroplasia
31	Hypophosphatasia
32	Muscular dystrophy
33	The collagen Ⅵ-related myopathies
34	Congenital myotonia syndrome (non-dystrophic myotonia, NDM)
35	Myotonic dystrophy
36	Congenital myasthenic syndrome
37	Laron syndrome
38	Permanent neonatal diabetes mellitus
39	Congenital hperinsulinemic hypoglycemia
40	Congenital adrenal hyperplasia
41	Congenital adrenal hypoplasia
42	Noonan syndrome
43	Silver-Russell syndrome
44	McCune-Albright syndrome
45	Gitelman syndrome
46	Hereditary hypomagnesemia
47	Acromcgaly
48	Cushing’s disease
49	Kallmann syndrome
50	Phenylketouria
51	Hyperphenylalaninemia
52	Tetrahydrobiopterin deficiency
53	Maple syrup urine disease
54	Tyrosinemia
55	Homocysteinemia
56	Fatty acid oxidation defect
57	Multiple acyl-CoA dehydrogenase deficiency
58	Long chain 3-hydroxyacyl-CoA dehydrogenase deficiency
59	Medium chain acyl-CoA dehydrogenase deficiency
60	Very long chain acyl-CoA dehydrogenase deficiency
61	Carnitine deficiency
62	Glycogen storage disease
63	Hereditary fructose intolcrance
64	Galactosemia
65	Methylmalonic academia
66	Propionic academia
67	Glutaric acidemia type Ⅰ
68	Isovaleric academia
69	Biotinidase deficiency
70	Holocarboxylasc synthetase deficiency
71	Biotinidase deficiency
72	Beta-ketothiolase deficiency
73	Urea cycle disorder
74	Ornithine transcarbamylase deficiency
75	Citrullinemia
76	Arginase deficiency
77	Mucopolysaccharidosis
78	Niemann-Pick disease
79	Gaucher’s disease
80	Lysosomal acid lipase deficiency
81	X-linked adrenolcuko dystrophy
82	Gilbert’s syndrome
83	Progressive familial intrahepatic cholestasis
84	Inborn errors of bile acid synthesis
85	Alagille syndrome
86	Joubert syndrome
87	Familial hyperchylomicroncmia
88	Sitosterolemia
89	Hepatolenticular degeneration (Wilson disease)
90	Porphyria
91	NAGS deficiency
92	Alport syndrome
93	Fabry disease
94	Autosomal recessive polycystic kieney disease (ARPKD)
95	Atypical hemolytic uremic syndrome
96	Hereditary epidermolysis bullosa
97	Neurofibromatosis
98	Peutz-Jeghers syndrome
99	Albinism
100	Recessive X-linked ichthyosis
101	Palmoplantar keratoderma
102	Cryptophthalmos-syndactyly syndrome
103	Erythromelalgia
104	Hemophilia
105	Thalassemia
106	Fanconi anemia
107	Severe congenital neutropenia
108	Paroxysmal nocturnal hemoglobinia
109	Sickle cell disease
110	Diamond-Blackfan anemia
111	X-linked lymphoprolifcrative disease
112	Dyskeratosis congenita
113	Familial hemophagocytic lymphohistiocytosis
114	Shwachman-Diamond syndrome
115	Leber hereditary optic neuropathy
116	Retinitis pigmentosa
117	Retinoblastoma
118	Cystic fibrosis
119	Idiopathic pulmonary arterial hypertension
120	Idiopathic pulmonary fibrosis
121	Asphyxiating thoracic dystrophy (Jeune syndrome)
122	Pulmonary alveolar proteinosis
123	Lymphangioleiomyomatosis (LAM)
124	Crohn’s disease
125	(Severe) combined immune deficiency
126	X-linked agammaglobulinemia
127	Systemic lupus erythematosus
128	Blau syndrome
129	X-linked hyper IgM syndrome
130	Chronic primary granulomatous disease
131	Chediak-Higashi syndrome
132	Wiskott-Aldrich syndrome
133	Polyarteritis nodosa
134	Hereditary angioedema (HAE)
135	Non-syndromic deafness
136	Williams syndrome
137	Turner syndrome
138	Cri-du-chat syndrome (5p-syndrome)
139	Klinefelter syndrome
140	Angelman syndrome
141	Prader-Willi syndrome
142	Fragile X syndrome
143	Rett syndrome
144	Kabuki syndrome
145	Rubinstein-Taybi syndrome
146	Marfan syndrome
147	Myositis ossificans progressive
148	Familial Mediterranean fever
149	Von Hippel-Lindau disease (VHL syndrome)
150	Lennox-Gastaut syndrome
151	Autosomal recessive cereberllar ataxia

## Sheet: 121
Beijing Society of Rare Diseases
NO.	Disease name
1	Early-onset epileptic encephalopathy
2	autoimmune encephalitis
3	familial amyloid polyneuropathy
4	leigh syndrome
5	Mitochondrial disease
6	Leigh syndome
7	myoclonic epilepsy with ragged-red fibers（MERRF）
8	Kearns-Sayre syndrome
9	Hereditary cerebral amyloid angiopathy
10	Prion Disease
11	Progressive Multifocal Leukoencephalopathy
12	autosomal-dominant familial Meniere disease
13	autosomal dominant retinal vasculopathy with cerebral leukodystrophy.
14	Autoimmune encephalitis
15	Hashimoto encephalopathy
16	Lewy dementia
17	Frontotemporal dementia
18	Hereditary sensory neuropathy
19	Hereditary motor neuropathy
20	Hereditary autonomic neuropathy
21	Giant axonal neuropathy
22	Hereditary amyloidosis
23	systemic AL amyloidosis
24	Chronic inflammatory demyelinating polyneuropathy
25	Guillain-Barre syndrome(GBS)
26	Mitochondrial Neuropathy
27	Myoclonic epilepsy with raged red fibers
28	Mitochondrial neurogastrointestinal encephalomyopathy (MNGIE)
29	Subacute necrotizing encephalomyelopathy (Leigh disease)
30	Multiple systemic atrophy
31	Early-onset familial hemiplegic migraine
32	Severe myoclonic epilepsy in infancy (Dravet syndrome)
33	Autosomal Dominant Nocturnal Frontal Lobe Epilepsy
34	familial cortical myoclonic tremor with epilepsy.
35	Juvenile myoclonic epilepsy
36	Autosomal Dominant Epilepsy with auditory feature
37	benign familial neonatal seizures
38	benign familial neonatal-infantile seizures
39	Friedrich ataxia
40	Cerebral autosomal dominant arteriopathy with subcortical infarcts and leukoencephalopathy, CADASIL
41	Cerebral autosomal recessive arteriopathy with subcortical infarcts and leukoencephalopathy, CARASIL
42	neuroaxonal dystrophy
43	Hereditary Leukoencephalopathy with Axonal Spheroids
44	Alexander leukodystrophy
45	Krabbe disease
46	Canavan leukodystrophy.
47	Metachromatic leukodystrophy
48	Facioscapulohumeral muscular dystrophy
49	Cerebral arteriopathy with subcortical infarcts and leukoencephalopathy
50	Neuronal Ceroid Lipofuscinosis
51	Familial Paroxysmal Kinesigenic Dyskinesia
52	Alexander disease
53	Hallervorden-Spatz syndrome
54	Krabbe disease
55	Infantile neuroaxonal dystrophy
56	Pyridoxine-Dependent Epilepsy
57	Sandhoff disease
58	adrenoleukodystrophy
59	Menkes disease
60	leukoencephalopathy, cerebral calcifications
61	ataxia telangiectasia
62	Friedreich ataxia
63	Megalencephalic leukoencephalopathy with subcortical cysts
64	metachromatic leukodystrophy
65	Mitochondrial neurogastrointestinal encephalomyopathy
66	leukoencephalopathy with vanishing white matter
67	Hyperkalemic Periodic paralysis
68	Hyperkalemic Periodic paralysis
69	Emery－dreifuss Muscular dystrophy
70	Limb girdle Muscular dystrophy type 1
71	Limb girdle Muscular dystrophy type 2
72	Dystrophinopathy
73	Congenital Muscular dystrophy
74	Facioscapulohumeral Muscular dystrophy
75	Oculopharygeal Muscular dystrophy
76	Oculopharygeal distal myopathy
77	Distal myopathy
78	Hereditary inclusion body myopathyies
79	Chronic progressive ophthalmoplegia
80	Centronuclear myopathy
81	Central Core disease
82	Nemaline myopathy
83	Congenital fiber type disproportion
84	Myofibrillar myopathy
85	Desminopathy
86	X-linked myotubular myopathy
87	Dermatomyositis
88	Inclusion body myositis
89	Autoimmune necrotic myopathy
90	Schwartz Jampel syndrome
91	Xeroderma pigmentosum，XP
92	Ichthyosis vulgaris
93	Incontinentia Pigmenti
94	ectodermal dysplasia
95	Piebaldism
96	Cutis Laxa
97	Pachyonychia congenita
98	porphyria
99	Autosomal recessive steroid-resistant nephrotic syndrome
100	Autosomal dominant steroid-resistant nephrotic syndrome
101	Heritable pulmonary arterial hypertension
102	Pulmonary veno-occlusive disease (PVOD)/pulmonary capillary hemangiomatosis (PCH)
103	Primary ciliary dyskinesia (PCD)
104	Birt-Hogg-Dube syndrome
105	Pulmonary Langerhan’s histiocytosis
106	Primary Carnitine deficiency
107	neuronal ceroid lipofuscinosis
108	GM1 gangliosidoses
109	Leber congenital amaurosis
110	Fraser syndrome
111	X-linked retinoschisis
112	Aniridia
113	Myositis ossificans progressive
114	Hutchinson-Gilford progeria syndrome
115	Cockayne syndrome
116	Cornelia de Lange Syndrome
117	Paroxysmal kinesigenic choreoathetosis
118	Proteus syndrome
119	Schimke immunoosseous dysplasia
120	periodic paralysis
121	narcolepsy

## Sheet: 117
Treatable Rare Diseases
NO.	Disease name
1	Tuberous sclerosis complex
2	Mitochondrial encephalopathy, lactic acidosis, and stroke-like episodes (MELAS)
3	Severe myoclonic cpilcpsy in infaricy (Dravet syndrome)
4	Neuromyelitis optica
5	Chronic inflammatory demyelinating polyneuropathy
6	Pyridoxine-Dependent Epilepsy
7	adrenoleukodystrophy
8	Multifocal motor neurppathy, MMN
9	Osteogenesis imperfecta (Brittle bone disease)
10	Hypophosphatemic rickets
11	Hypophosphatasia
12	Congenital myasthenic syndrome
13	Dopa-responsive dystonia, DRD
14	Pseudohypertrophic muscular dystrophy
15	Lambert-Eaton syndrome
16	Creatine deficiency syndrome, CDS
17	Laron syndrome
18	Congenital hperinsulinemic hypoglycemia
19	Congenital adrenal hyperplasia
20	Congenital adrenal hypoplasia
21	Noonan syndrome
22	Silver-Russell syndrome
23	McCune-Albright syndrome
24	Kallmann syndrome
25	Pseudohypoparathyroidism, PHP
26	Phenylketouria
27	Tetrahydrobiopterin deficiency
28	Maple syrup urine disease, MSUD
29	Tyrosinemia
30	Multiple acyl-CoA dehydrogenase deficiency
31	Long chain 3-hydroxyacyl-CoA dehydrogenase deficiency
32	Medium chain acyl-CoA dehydrogenase deficiency
33	Very long chain acyl-CoA dehydrogenase deficiency
34	Primary Carnitine deficiency
35	Glycogen storage disease
36	Galactosemia
37	Methylmalonic academia
38	Propionic academia
39	Glutaric acidemia type Ⅰ
40	Isovaleric academia
41	Holocarboxylasc synthetase deficiency
42	Biotinidase deficiency
43	Beta-ketothiolase deficiency
44	Ornithine transcarbamylase deficiency
45	Citrullinemia
46	Arginase deficiency
47	Mucopolysaccharidosis
48	Niemann-Pick disease
49	Gaucher's disease
50	Lysosomal acid lipase deficiency
51	Hepatolenticular degeneration (Wilson disease)
52	Bardet-Biedle syndrome，BBS
53	Fructose-1,6-bisphosphatase deficiency
54	Pyruvate dehydrogenase E1-⍺ deficiency
55	Fabry disease
56	Atypical hemolytic uremic syndrome
57	Bartter Syndrome
58	Congenital nephrogenic insipidus,cNDI
59	Lowe syndrome
60	Takayasu arteritis
61	Hereditary epidermolysis bullosa
62	Erythromelalgia
63	Hemophilia
64	Fanconi anemia
65	Severe congenital neutropenia
66	Paroxysmal nocturnal hemoglobinia
67	Diamond-Blackfan anemia
68	X-linked lymphoprolifcrative disease
69	Dyskeratosis congenita
70	Familial hemophagocytic lymphohistiocytosis
71	Shwachman-Diamond syndrome
72	Pyruvate kinase deficiency, PKD
73	Essential thrombocythemia, ET
74	Cutaneous T-cell lymphoma
75	von Willebrand disease, vWD
76	Thrombotic thrombocytopenic purpura, TTP
77	Congenital amegakaryocytic thrombocytopenia, CAMT
78	Glucose-6-phosphate dehydrogenase
79	GATA1-related cytopenia, GRC
80	Glanzmann thrombasthenia, GT
81	Inherited abnormalities of fibrinogen
82	Sideroblastic anemia, SA
83	Congenital dyserythropoietic anemia, CDA
84	Castleman disease, CD
85	Kimura disease, KD
86	Cystic fibrosis
87	Idiopathic pulmonary arterial hypertension
88	Pulmonary Langerhan’s histiocytosis
89	Idiopathic pulmonary hemosiderosis, IPH
90	Congenital central hypoventilation syndrome, CCHS
91	⍺-1-Antitrypsin deficiency, AATD
92	(Severe) combined immune deficiency
93	X-linked agammaglobulinemia
94	Blau syndrome
95	X-linked hyper IgM syndrome
96	Chronic primary granulomatous disease
97	Chediak-Higashi syndrome
98	Wiskott-Aldrich syndrome
99	Transposition of great artery, TGA
100	Coarctation of the aorta
101	Hypoplastic left heart syndrome, HLHS
102	DiGeorge syndrome
103	Hypertrophic cardiomyopathy, HCM
104	Dilated cardiomyopathy, DCM
105	Arrhythmogenic right ventricular cardiomyopathy, ARVC
106	Long QT interval syndrome, LQTS
107	Infective endocarditis, IE
108	Homozygous familial hypercholesterolemia
109	Non-syndromic deafness
110	Williams syndrome
111	Prader-Willi syndrome
112	Marfan syndrome
113	Hyper IgE syndrome, HIES
114	Osteopetrosis
115	Fibrodysplasia ossificans progressiva, FOP
116	Primary intestinal lymphangiectasia, IL
117	Very early onset inflammatory bowel disease, VEO-IBD

## Sheet: 66
the National Key Research and Development Program of China clinical cohort study of rare diseases (2016YFC0901500)
NO.	Disease name
1	Idiopathic pulmonary arterial hypertension
2	Idiopathic cardiomyopathy and cardiac ion channelopathies
3	Coronary Artery Ectasia
4	Malignant cardiac tumors
5	Lymphangioleiomyomatosis (LAM)
6	Pulmonary alveolar proteinosis
7	Hereditary bronchiectasis
8	Hereditary renal disease
9	Hereditary cystic kidney disease
10	Idiopathic nodular glomerulosclerosis
11	Digestive tract neuroendocrine tumor
12	Autoimmune enteritis
13	Pancreatic cystic tumors
14	Systemic sclerosis
15	IgG related diseases
16	Autoinflammatory disease
17	anaphylactic shock induced by food
18	Hereditary angioedema (HAE)
19	Osteogenesis imperfecta (Brittle bone disease)
20	Multiple endocrine neoplasia
21	Idiopathie hypogonadotropic hypogonadism
22	Genetic defects related short stature
23	Hereditary phosphapenic rickets syndrome
24	ACTH-independent macronodular adrenal hyperplasia
25	Primary pigmentednodularadrenal disease
26	Congenital adrenal hyperplasia
27	Parathyroid carcinoma
28	Thyroid hormone resistance syndrome
29	Aplastic anemia in children
30	Fanconi anemia
31	Diamond-Blackfan anemia
32	Congenital neutropenia
33	Paroxysmal nocturnal hemoglobinia
34	Hemophilia
35	Castleman disease, CD
36	Primary light chain amyloidosis
37	POEMS Syndrome
38	Pulmonary Langerhan’s histiocytosis
39	Erdheim-Chester Disease
40	Myasthenia gravis
41	Parkinson disease (young-onset, early-onset)
42	Inflammatory demyelinating disease of the central nervous system
43	Hereditary ataxia
44	Mitochondrial encephalomyopathy
45	Amyotrophic lateral sclerosis
46	Neuropathy due to autoimmune diseases
47	Hereditary sensory and motor neuropathy
48	Primary dystonia
49	Klippel-Feil Syndrome
50	Congenital scoliosis
51	Hereditary pigmented dermatosis
52	Follicular occlusion triad
53	Polypoidal choroidal vasculopathy
54	Leber hereditary optic neuropathy
55	Treacher Collins Syndrome
56	Goldenhar Syndrome
57	Hereditary renal disease
58	Inherited mental impairment
59	Hereditary leukoencephalopathy
60	Hereditary epiepsy
61	Muscular dystrophy
62	Spinal muscular atrophy
63	Hepatolenticular degeneration (Wilson disease)
64	Aminoacidopathy
65	Glycogen storage disease
66	Lysosomal diseases
